# Supplementary material for: A scheme to underpin key mediator(s) in Salinosporamide(s) against pan-tumor via systems biology concept
Source: J Transl Med. 2024 May 24;22:492. doi: 10.1186/s12967-024-05299-0 (PMC11127429; doi:10.1186/s12967-024-05299-0)
Supplement: Supplementary file 1 — Supplementary Material 1. [file 12967_2024_5299_MOESM1_ESM.xlsx]

## Sheet: Sheet1
Supplementary Table S1: The physicochemical properties of Salinosporamides (SSAs)
No.	Compounds	Lipinski's rule
		MW	HBA	HBD	MLog P	Lipinski's Violations	Bioavailability Score	TPSA (Å²)
		< 500	< 10	≤ 5	≤ 4.15	≤ 1	> 0.1	< 140
1	Salinosporamide A	313.78	4	2	1.44	0	0.55	75.63
2	Salinosporamide B	279.33	4	2	1.19	0	0.55	75.63
3	Salinosporamide C	283.75	3	1	1.21	0	0.55	57.61
4	Salinosporamide D	265.3	4	2	0.94	0	0.55	75.63
5	Salinosporamide E	293.36	4	2	1.44	0	0.55	75.63
6	Salinosporamide F	313.78	4	2	1.44	0	0.55	75.63
7	Salinosporamide G	265.3	4	2	0.94	0	0.55	75.63
8	Salinosporamide H	279.33	4	2	1.19	0	0.55	75.63
9	Salinosporamide I	327.8	4	2	1.69	0	0.55	75.63
10	Salinosporamide J	297.78	3	1	2.27	0	0.55	55.4
11	Salinosporamide K	251.28	4	2	0.67	0	0.55	75.63
