# Supplementary material for: A scheme to underpin key mediator(s) in Salinosporamide(s) against pan-tumor via systems biology concept
Source: J Transl Med. 2024 May 24;22:492. doi: 10.1186/s12967-024-05299-0 (PMC11127429; doi:10.1186/s12967-024-05299-0)
Supplement: Supplementary file 2 — Supplementary Material 2. [file 12967_2024_5299_MOESM2_ESM.xlsx]

## Sheet: Sheet1
Supplementary Table S2: The profiling targets related to Salinosporamides (SSAs) in SP, and STP.
The number of 212 targets from SP	The number of 268 targets from STP	The number of 61 overlapping trgets
ABCC1	JAK1	ADAM10
ACACA	PSMB2	AOC3
ACACB	PSMB1	AR
ADAM10	PSMB5	AURKB
ADRB1	JAK3	CCNE1
AKR1C3	JAK2	CDK1
AOC3	PYGL	CDK5
APEX1	ABCC9	CNR1
AR	ADAM17	CNR2
ATG4B	CYP17A1	CYP3A4
AURKB	ADORA1	DUT
BLM	ADORA2A	F11
BMP2K	TERT	FPR1
C5AR1	AR	FPR2
CACNA1B	FARS2	GLRA1
CACNA1H	PSEN2	GRIN1
CBX4	MAPK1	GSTP1
CCNE1	LRRK2	HTR7
CCR1	ALPL	KIF11
CD38	FKBP1A	MTOR
CDC25C	CCNB3	NOS2
CDK1	MAPK14	NR1I2
CDK5	CXCR2	P2RX7
CDK7	SLC5A1	PDE7A
CFTR	PDE9A	PDGFRB
CHRM1	PDE10A	PIK3CA
CLK2	BDKRB1	PIK3CB
CLK4	NOS2	PIK3CD
CNR1	PIK3CD	PIK3R1
CNR2	PIK3CB	PLAT
CSNK2B	PIK3CA	PRCP
CTSB	PARP1	PSMB1
CTSD	PARP3	PSMB2
CYP3A4	GLRA1	PSMB5
DUSP3	GLRA2	PTGS2
DUT	HTR1D	PTK2B
F11	PDE4B	SIRT2
F13A1	PDE7A	STAT3
FABP4	AURKA	TOP2A
FPR1	GSK3B	IDO1
FPR2	MMP13	TBK1
FPR3	TYMS	ADORA1
GCK	VDR	CES1
GHSR	EGFR	CYP19A1
GLRA1	DRD4	DRD2
GPR35	LTA4H	FKBP1A
GPR55	HSD17B2	GRIA2
GRIN1	DGAT1	MAPK1
GSTP1	KCNE1	PIK3CG
GUSB	AOC3	TDO2
HDAC1	HCRTR2	TLR8
HDAC10	HCRTR1	CDK2
HDAC11	IGF1R	MAOB
HDAC2	CES1	MMP1
HDAC5	KDR	ADORA2B
HIF1A	FGFR1	ABL1
HRH3	LGMN	S1PR3
HSD11B2	CDK2	CDK4
HSD17B10	GRM5	ICMT
HSP90AB1	CSF1R	SCN5A
HTR2C	KCNJ11	SLC5A1
HTR7	SCN9A
ITGB1	HPGDS
ITK	MAPK8
KDM1A	MYLK
KDM4A	P2RX3
KIF11	PLK1
KLF5	PRKDC
LNPEP	PIK3CG
MAP2K2	PLK3
MC4R	EIF2AK3
METAP2	FLT3
MTOR	CDK1
NFE2L2	TYK2
NFKB1	PTAFR
NOS2	ADORA2B
NOS3	MAPKAPK2
NR1I2	KLK7
NR3C2	KLK5
NT5E	CA2
NTRK3	CCNE2
NTSR2	CA1
P2RX7	IRAK4
PDE3A	HMOX1
PDE7A	AKT1
PDGFRA	IDO1
PDGFRB	TBK1
PIK3CA	PDE2A
PIK3CB	TAAR1
PIK3CD	CA7
PIK3R1	ESR2
PKN1	SYK
PLAT	CA13
PRCP	PTK2B
PRKAA1	TRPA1
PRKCD	CFD
PSMB1	SLCO1B1
PSMB2	CCNE1
PSMB5	PIK3R1
PSMB9	CCNA1
PTGS1	CCNA2
PTGS2	KCNQ1
PTK2B	CCNB1
PTPN2	CCNB2
QRFPR	PSENEN
RPS6KA1	NCSTN
S1PR5	APH1A
SCD	PSEN1
SCN2A	APH1B
SCN3A	AMPD3
SERPINE1	KCNA5
SIRT2	CHEK1
SLC2A1	STAT3
SLC40A1	EDNRA
SLC6A5	HTR4
SLC9A1	FYN
STAT3	CDK5R1
STING1	YES1
STK3	AURKB
TDP1	SRC
TLR4	AKR1B1
TMPRSS6	CCKAR
TOP2A	DAGLA
TRIM24	CDK5
TYMP	PTGS2
TYRO3	TOP2A
WDR5	CYP19A1
AAK1	CDC7
ALOX12	APP
CHUK	CA3
CLK1	CA6
DCUN1D1	CA12
DHFR	CA14
GPR17	CA9
HSP90AA1	CA4
IDO1	CA5B
KEAP1	LIPA
MARK3	BRD4
MMP8	BRD2
PPIA	MAP2K1
PRSS1	ICMT
PTGER2	CYP11B1
TBK1	NR3C1
ULK3	PGR
ABCB1	CYP11B2
ADORA1	CDC25A
CCR2	CYP51A1
CES1	PTGES
CHRNB4	CREBBP
CYP19A1	TLR8
CYSLTR2	TLR7
DPP8	TRPM8
DPP9	MPO
DRD2	P2RX7
EGLN1	MDM2
ENPP2	ALOX5
EZH2	ALDH3A1
F2	MMP9
FCGRT	MMP1
FFAR4	PIM1
FKBP1A	HMGCR
GRB2	CASP1
GRIA2	PIM3
HCAR2	FLT1
HDAC4	KIT
HDAC8	MTNR1A
KDM4C	MAP3K14
LDHA	CCKBR
MAPK1	LIPE
NOTUM	MTNR1B
PIK3CG	MAPK10
PLA2G2A	CCND3
PRMT5	CDK9
SLC6A4	UTS2R
SPHK1	CCND1
TDO2	CDK4
TDP2	CCND2
TFPI	CCNT1
TLR8	CNR1
XDH	CNR2
CDK2	NUDT1
F7	PLAT
MAOB	F10
MARK4	F11
MMP1	ROCK2
P2RY12	ROCK1
PDE3B	PRSS3
PKN2	SSTR3
ADORA2B	FPR1
ANPEP	FPR2
PRKCA	MET
RXFP1	NTRK1
ABL1	LIPG
GPR6	IMPDH2
S1PR3	PER2
CDK4	PRCP
CXCR6	MTOR
FFAR2	NR1I2
GSK3A	PIM2
HDAC9	ADAM10
ICMT	DUT
LDHB	PPOX
PTPN11	OPRL1
RPS6KA5	MAPK11
SCN5A	MKNK2
SLC5A1	NPY5R
TACR2	SIGMAR1
TNIK	CDC25B
BACE2	KIF11
GPBAR1	FAP
RPS6KA6	PREP
SAE1	GABRB3
	DYRK1A
	NAMPT
	HTR2B
	CCR3
	GSTP1
	SIRT2
	TDO2
	NR1H3
	NR1H2
	GRM2
	GRIN2A
	IDH1
	GRIA2
	PYGM
	PGGT1B
	SLC6A9
	GRM4
	MAOB
	RPS6KA2
	ABL1
	SCN5A
	PRKCG
	AVPR1A
	TSPO
	GABRA2
	RAF1
	HTR1A
	DRD2
	HTR7
	HTR6
	GPR139
	S1PR1
	HTR5A
	S1PR3
	GABRG2
	PDE5A
	PDGFRB
	GABRA6
	FNTA
	GRIN1
	GABRA3
	GABRA1
	GABRA5
	CYP3A4
	CYP2C19
	EWS-Fli1
	TRPV1
	ERBB2
	NQO2
	ADRA1D
	CYP2D6
	MAPK3
	ASAH1
	OXTR
	CSNK2A1
	PPARD
