# Supplementary material for: A scheme to underpin key mediator(s) in Salinosporamide(s) against pan-tumor via systems biology concept
Source: J Transl Med. 2024 May 24;22:492. doi: 10.1186/s12967-024-05299-0 (PMC11127429; doi:10.1186/s12967-024-05299-0)
Supplement: Supplementary file 3 — Supplementary Material 3. [file 12967_2024_5299_MOESM3_ESM.xlsx]

## Sheet: Sheet1
Supplementary Table S3: The 37 signaling pathways related to occurrence and development of cancer.
KEGG ID & Description	Targets	RichFactor	Gene count	False discovery rate
hsa04370:VEGF signaling pathway	MAPK1,PTGS2,PIK3R1,PIK3CA,PIK3CB,PIK3CD	0.107143	6	2.89e-07
hsa04012:ErbB signaling pathway	MAPK1,MTOR,PIK3R1,PIK3CA,ABL1,PIK3CB,PIK3CD	0.0864198	7	1.13e-07
hsa04917:Prolactin signaling pathway	MAPK1,STAT3,PIK3R1,PIK3CA,PIK3CB,PIK3CD	0.0882353	6	7.73e-07
hsa04066:HIF-1 signaling pathway	MAPK1,STAT3,NOS2,PIK3R1,MTOR,PIK3CA,PIK3CB,PIK3CD	0.0784314	8	2.76e-08
hsa04664:Fc epsilon RI signaling pathway	MAPK1,PIK3R1,PIK3CA,PIK3CB,PIK3CD	0.0769231	5	1.13e-05
hsa04933:AGE-RAGE signaling pathway in diabetic complications	MAPK1,STAT3,PIK3R1,PIK3CA,PIK3CB,PIK3CD,CDK4	0.0729167	7	2.47e-07
hsa04620:Toll-like receptor signaling pathway	MAPK1,PIK3R1,PIK3CA,PIK3CB,PIK3CD,TBK1,TLR8	0.07	7	3e-07
hsa04662:B cell receptor signaling pathway	MAPK1,PIK3R1,PIK3CA,PIK3CB,PIK3CD	0.0641026	5	2.32e-05
hsa04072:Phospholipase D signaling pathway	MAPK1,MTOR,PIKCA,PIK3CB,PIK3CD,PTK2B,PIK3R1,PDGFRB,PIK3CG	0.0612245	9	2.04e-08
hsa04071:Sphingolipid signaling pathway	MAPK1,PIK3R1,PIK3CA,PIK3CB,PIK3CD	0.0603448	7	7.52e-07
hsa04660:T cell receptor signaling pathway	MAPK1,PIK3R1,PIK3CA,PIK3CB,PIK3CD,CDK4	0.06	6	4.89e-06
hsa04625:C-type lectin receptor signaling pathway	MAPK1,PTGS2,PIK3R1,PIK3CA,PIK3CB,PIK3CD	0.0594059	6	5.01e-06
hsa04015:Rap1 signaling pathway	MAPK1,PIK3R1,PDGFRB,PIK3CA,PIK3CB,PIK3CD,DRD2,GRIN1,CNR1,ADORA2B	0.0547264	11	1.63e-09
hsa04926:Relaxin signaling pathway	MAPK1,NOS2,MMP1,PIK3R1,PIK3CA,PIK3CB,PIK3CD	0.0555556	7	1.13e-06
hsa04068:FoxO signaling pathway	MAPK1,STAT3,PIK3R1,CDK2,PIK3CA,PIK3CB,PIK3CD	0.0555556	7	1.13e-06
hsa04115:p53 signaling pathway	CDK1,CDK2,CDK4,CCNE1	0.0555556	4	0.00029
hsa04668:TNF signaling pathway	MAPK1,PTGS2,PIK3R1,PIK3CA,PIK3CB,PIK3CD	0.0540541	6	7.85e-06
hsa04722:Neurotrophin signaling pathway	MAPK1,PIK3R1,PIK3CA,ABL1,PIK3CB,PIK3CD	0.0535714	6	8.14e-06
hsa04919:Thyroid hormone signaling pathway	MAPK1,PIK3R1,MTOR,PIK3CA,PIK3CB,PIK3CD	0.05	6	1.13e-05
hsa04910:Insulin signaling pathway	MAPK1,PIK3R1,MTOR,PIK3CA,PIK3CB,PIK3CD	0.0454545	6	1.75e-05
hsa04014:Ras signaling pathway	MAPK1,PIK3R1,TBK1,PDGFRB,PIK3CA,ABL1,PIK3CB,PIK3CD	0.0444444	10	3.79e-08
hsa04630:JAK-STAT signaling pathway	MTOR,STAT3,PIK3R1,PDGFRB,PIK3CA,PIK3CB,PIK3CD	0.0443038	7	4.17e-06
hsa04024:cAMP signaling pathway	MAPK1,PIK3R1,PIK3CA,PIK3CB,PIK3CD,DRD2,GRIA2,GRIN1,ADORA1	0.0434783	9	1.92e-07
hsa04657:IL-17 signaling pathway	MAPK1,PTGS2,MMP1,TBK1	0.043956	4	0.00067
hsa04062:Chemokine signaling pathway	MAPK1,STAT3,PIK3R1,PTK2B,PIK3CA,PIK3CB,PIK3CD,PIK3CG	0.0430108	8	9.87e-07
hsa04070:Phosphatidylinositol signaling system	PIK3R1,PIK3CA,PIK3CB,PIK3CD	0.0425532	4	0.00074
hsa04152:AMPK signaling pathway	MTOR,PIK3R1,PIK3CA,PIK3CB,PIK3CD	0.0416667	5	0.00015
hsa04150:mTOR signaling pathway	MAPK1,MTOR,PIK3R1,PIK3CA,PIK3CB,PIK3CD	0.04	6	3.33e-05
hsa04915:Estrogen signaling pathway	MAPK1,PIK3R1,PIK3CA,PIK3CB,PIK3CD	0.037594	5	0.00023
hsa04371:Apelin signaling pathway	MAPK1,MTOR,PIK3CG,NOS2,PLAT	0.037594	5	0.00023
hsa04020:Calcium signaling pathway	NOS2,PTK2B,PDGFRB,GRIN1,HTR7,P2RX7,ADORA2B	0.0366492	7	1.13e-05
hsa04151:PI3K-Akt signaling pathway	MAPK1,MTOR,PIK3R1,PDGFRB,PIK3CA,PIK3CB,PIK3CD,PIK3CG,CDK2,CDK4,CCNE1	0.0315186	11	1.23e-07
hsa04920:Adipocytokine signaling pathway	STAT3,MTOR	0.0294118	2	0.0465
hsa04261:Adrenergic signaling in cardiomyocytes	MAPK1,PIK3CG,SCN5A	0.0205479	3	0.0272
hsa04921:Oxytocin signaling pathway	MAPK1,PTGS2,PIK3CG	0.0204082	3	0.0274
hsa04022:cGMP-PKG signaling pathway	MAPK1,PIK3CG,ADORA1	0.0184049	3	0.0355
hsa04621:NOD-like receptor signaling pathway	MAPK1, TBK1,P2RX7	0.017341	3	0.0406
