# Supplementary material for: A scheme to underpin key mediator(s) in Salinosporamide(s) against pan-tumor via systems biology concept
Source: J Transl Med. 2024 May 24;22:492. doi: 10.1186/s12967-024-05299-0 (PMC11127429; doi:10.1186/s12967-024-05299-0)
Supplement: Supplementary file 4 — Supplementary Material 4. [file 12967_2024_5299_MOESM4_ESM.xlsx]

## Sheet: Sheet1
Supplementary Table S4: The density function theory (DFT) parameters of key three Salinosporamides (SSAs).
No.	Molecules	LUMO	HOMO	EGAP (eV)	ɳ (eV)	S (eV)	χ (eV)
1	Salinosporamide G	-0.0261	-0.25467	-0.22857	0.114285	8.75005	-0.114285
2	Salinosporamide H	-0.02629	-0.25254	-0.22625	0.113125	8.83978	-0.113125
3	Salinosporamide J	-0.03374	-0.2524	-0.21866	0.10933	9.14662	-0.10933
