# Supplementary material for: A scheme to underpin key mediator(s) in Salinosporamide(s) against pan-tumor via systems biology concept
Source: J Transl Med. 2024 May 24;22:492. doi: 10.1186/s12967-024-05299-0 (PMC11127429; doi:10.1186/s12967-024-05299-0)
Supplement: Supplementary file 5 — Supplementary Material 5. [file 12967_2024_5299_MOESM5_ESM.xlsx]

## Sheet: Sheet1
Supplementary Table S5: The toxic indicators of key Salinosporamides (SSAs).
Toxic indicators	The three key Salinosporamides
	Salinosporamide G	Salinosporamide H	Salinosporamide J
hERG Blockers	Inactive	Inactive	Inactive
H-HT	Inactive	Inactive	Inactive
DILI	Inactive	Inactive	Inactive
Skin Sensitization	Inactive	Inactive	Inactive
Eye Corrosion	Inactive	Inactive	Inactive
Eye Irritation	Inactive	Inactive	Inactive
Mutagenicity	Inactive	Inactive	Inactive
Cytotoxicity	Inactive	Inactive	Inactive
Carcinogenicity	Inactive	Inactive	Inactive
hERG: human Ether-a-go-go-Related Gene; H-HT: Human HepatoToxicity; DILI: Drug Induced Liver Injury.
